# Supplementary material for: Palladium-Catalyzed Synthesis of Cyclopropylthiophenes and Their Derivatization
Source: Molecules. 2023 Apr 27;28(9):3770. doi: 10.3390/molecules28093770 (PMC10180236; doi:10.3390/molecules28093770)
Supplement: Supplementary file 1 [file molecules-28-03770-s001.zip]

Archive with 1 entries (1 files):
- molecules-2383860-supplementary.pdf
